# Supplementary material for: The Influence of Zn Substitution on Physical Properties of CoFe2O4 Nanoparticles
Source: Nanomaterials (Basel). 2022 Dec 31;13(1):189. doi: 10.3390/nano13010189 (PMC9823853; doi:10.3390/nano13010189)
Supplement: Supplementary file 1 [file nanomaterials-13-00189-s001.zip]

Archive with 1 entries (1 files):
- nanomaterials-2095334-supplementary.pdf
